# Supplementary material for: Biological responses of an elite centipedegrass [Eremochloa ophiuroides (Munro) Hack.] cultivar (Ganbei) to carbon ion beam irradiation
Source: Front Plant Sci. 2024 Sep 18;15:1433121. doi: 10.3389/fpls.2024.1433121 (PMC11445083; doi:10.3389/fpls.2024.1433121)
Supplement: Supplementary file 2 [file Table1.xlsx]

## Sheet: Number of stolons
The numbers of stolons in each offspring of the irradiated E. ophiuroide
0Gy	50Gy	100Gy	150Gy	200Gy				50Gy	100Gy	150Gy	200Gy
	7						Percentage of population that showed less number of stolons than the control(in 50 Gy, 100 Gy, 150 Gy and 200 Gy treatments respectively)	0.2984	0.3824	NA	0.6
	13
	15
	18
	19	8
	21	10
	21	10
	23	13
	23	16
	25	19
	25	19
	25	20
	25	21
	25	23
	25	23		19
	26	24		22
	26	24		23
27	27	27	29				No significant variation	/	/	/	/
28	27	28
29	27	29
29	28	29
29	28	31
29	28	32
29	29	32
30	29
30	29
30	29
30	30
31	30
31	30
31	31
32	31
	32
	32
	32
	33	34	38	36			Percentage of population that showed greater number of stolons than the control(in 50 Gy, 100 Gy, 150 Gy and 200 Gy treatments respectively)	0.386	0.4118	0.8333	0.4
	33	35	42	39
	33	35	47
	35	36	52
	35	40	59
	36	41
	36	42
	36	43
	36	44
	36	46
	37	47
	37	51
	38	55
	39	64
	40
	40
	40
	42
	44
	44
	48
	51
Green: Offspring that showed less number of stolons than the control
Red: Offspring that showed greater number of stolons than the control

## Sheet: stolon length (cm)
The stolon length (cm) in each offspring of the irradiated E. ophiuroide
0Gy	50Gy	100Gy	150Gy	200Gy				50Gy	100Gy	150Gy	200Gy
	66.6						Percentage of population that showed shorter length of stolon than the control(in 50 Gy, 100 Gy, 150 Gy and 200 Gy treatments respectively)	0.2632	0.3235	NA	0.4
	69.1
	77.1
	80.5
	85.2	76.3
	86.1	78.4
	87.2	80.8
	87.6	85.7
	90.8	87.2
	91.1	88
	94.6	89.1
	94.6	89.2
	94.8	89.2
	94.8	91.7		55.3
	95.6	94.3		92.2
96.7	98.4	98.6	100.2	108			No significant variation	/	/	/	/
97.2	99.5	99	101.5
98.3	101.2	99.8	103.5
98.5	101.7	104.7
99.1	101.7	105.1
100.3	101.8	107.9
101.9	104
102.3	104.5
103.7	104.6
104.5	105.3
104.5	107.1
105.4	108.9
107.6
108.4
110.3
	110.4	111.6	113.6	119.3			Percentage of population that showed longer length of stolon than the control(in 50 Gy, 100 Gy, 150 Gy and 200 Gy treatments respectively)	0.5263	0.5	0.5	0.4
	110.9	113.2	125.6	121.6
	111.1	113.3	142.7
	111.2	115.6
	111.3	118.3
	112.1	122.3
	112.6	122.5
	112.8	123.4
	113.4	123.9
	113.6	125.4
	117.3	127.1
	118.9	130.9
	119	136.2
	120.5	136.4
	123.2	138.1
	123.8	146
	123.9	164.6
	124.2
	125.1
	127.2
	129.6
	129.9
	130
	134
	134.5
	135.5
	138.4
	142.2
	145.7
	150.7
Green: Offspring that showed decrease compared with the control
Red: Offspring that showed increase compared with the control

## Sheet: Internode length (mm)
The internode length (mm) in each offspring of the irradiated E. ophiuroide
0Gy	50Gy	100Gy	150Gy	200Gy				50Gy	100Gy	150Gy	200Gy
	28.54						Percentage of population that showed shorter length of internode than the control(in 50 Gy, 100 Gy, 150 Gy and 200 Gy treatments respectively)	0.1579	0.1176	0.1667	NA
	29.67
	29.79
	31.32
	31.52
	31.7	26.93
	31.88	31.57
	31.93	31.67
	32.01	31.83	30.36
32.18	32.47	32.84	35.51	34.49			No significant variation	/	/	/	/
33.36	33.29	32.89	35.83	35.7
33.56	34.17	34.42		37.62
33.56	34.56	34.78
33.97	34.89	35.46
33.98	35.05	35.52
34.32	35.06	35.63
34.39	35.35	35.89
34.69	35.81	37.15
35.25	35.88	37.31
35.48	36.14
36.78	36.15
36.89	36.38
37.13	36.47
37.78	36.77
	36.95
	37.07
	37.14
	37.21
	37.55
	37.9	37.97	38.38	38.4			Percentage of population that showed longer length of internode than the control(in 50 Gy, 100 Gy, 150 Gy and 200 Gy treatments respectively)	0.4912	0.5882	0.5	0.4
	38.16	37.97	39.52	40.15
	38.21	38.08	41.19
	38.25	38.35
	38.39	38.59
	38.66	38.84
	38.71	38.98
	38.8	39.62
	38.93	39.97
	39.3	40.03
	40.06	40.82
	40.24	41.11
	40.29	42
	41.2	44.24
	41.21	44.37
	42.47	44.5
	43	46.07
	43.09	46.43
	43.86	52.31
	44.38	55.91
	44.5
	44.75
	44.9
	45.38
	46.59
	46.71
	46.97
	48.14
Green: Offspring that showed decrease compared with the control
Red: Offspring that showed increase compared with the control

## Sheet:  stolon diameter (mm)
The stolon diameter (mm) in each offspring of the irradiated E. ophiuroide
0Gy	50Gy	100Gy	150Gy	200Gy				50Gy	100Gy	150Gy	200Gy
	1.81						Percentage of population that showed less of stolon diameter than the control(in 50 Gy, 100 Gy, 150 Gy and 200 Gy treatments respectively)	0.4386	0.4412	0.5	1
	1.88
	1.89
	1.91
	1.91
	1.93
	1.94
	1.95
	1.95
	1.95
	1.96	1.55
	1.98	1.87
	1.99	1.88
	1.99	1.95
	2	1.96
	2	1.97
	2.02	1.99
	2.02	1.99
	2.02	2
	2.03	2
	2.04	2.02		1.91
	2.06	2.02		1.97
	2.07	2.07	1.99	1.98
	2.08	2.07	2.05	2
	2.08	2.08	2.08	2.03
2.09	2.09	2.09	2.09				No significant variation	/	/	/	/
2.1	2.1	2.09	2.15
2.1	2.1	2.1	2.22
2.11	2.11	2.1
2.11	2.11	2.11
2.13	2.11	2.11
2.14	2.11	2.13
2.15	2.11	2.13
2.16	2.12	2.14
2.18	2.13	2.15
2.19	2.14	2.17
2.2	2.15	2.17
2.2	2.15	2.18
2.21	2.16	2.19
2.24	2.16	2.19
	2.17	2.21
	2.17
	2.19
	2.2
	2.21
	2.21
	2.21
	2.22
	2.24
	2.25	2.27					Percentage of population that showed greater of stolon diameter than the control(in 50 Gy, 100 Gy, 150 Gy and 200 Gy treatments respectively)	0.1404	0.0882	NA	NA
	2.26	2.28
	2.29	2.54
	2.3
	2.32
	2.34
	2.39
	2.44
Green: Offspring that showed decrease compared with the control
Red: Offspring that showed increase compared with the control

## Sheet: SPAD
The relative chlorophyll content (SPAD value) in each offspring of the irradiated E. ophiuroide
0Gy	50Gy	100Gy	150Gy	200Gy				50Gy	100Gy	150Gy	200Gy
	25.5						Percentage of population that showed less of SPAD value than the control(in 50 Gy, 100 Gy, 150 Gy and 200 Gy treatments respectively)	0.3158	0.2353	0.3333	0.2
	26.7
	28.2
	29.8
	31
	32
	32
	32.4
	32.6
	32.6
	32.7	25.6
	33.1	26.1
	33.3	28.9
	33.5	31
	33.5	32.5
	33.6	32.9
	33.7	33	29.6
	33.9	34.1	31.2	32.8
34.3	34.4	34.7		36			No significant variation	/	/	/	/
34.8	34.4	35.3		36.1
34.8	34.5	35.5
34.9	34.5	35.6
35	34.7	35.6
35.1	34.9	35.7
35.5	35.2	35.8
35.7	35.5	36
35.8	36	36
35.9	36	36
36	36.1	36.3
36	36.4	36.5
36.1	36.4
36.2	36.5
36.9	36.7
	36.9
	37.1	37.2	37.7	43.1			Percentage of population that showed greater of SPAD value than the control(in 50 Gy, 100 Gy, 150 Gy and 200 Gy treatments respectively)	0.4035	0.4118	0.6667	0.4
	37.4	37.6	38.4	44.1
	37.5	37.6	38.9
	38	38.5	39.7
	38.4	38.6
	38.4	38.9
	38.5	39.1
	39.3	40.4
	39.4	41.2
	39.4	41.5
	39.5	41.6
	39.6	41.9
	39.7	43.2
	40.3	44.1
	40.4
	40.4
	40.9
	41.2
	41.3
	41.4
	41.8
	42.8
	43.4
Green: Offspring that showed decrease compared with the control
Red: Offspring that showed increase compared with the control

## Sheet: Blade length (mm)
The leaf blade length (mm) in each offspring of the irradiated E. ophiuroide
0Gy	50Gy	100Gy	150Gy	200Gy				50Gy	100Gy	150Gy	200Gy
	23.91						Percentage of population that showed shorter blade length than the control(in 50 Gy, 100 Gy, 150 Gy and 200 Gy treatments respectively)	0.6842	0.6765	0.5	0.4
	25.7
	26.14
	28.74
	29.87
	30.64
	31.51
	31.69
	31.89
	31.98
	32.34
	32.79
	34.67
	36.88
	37.1
	37.35
	37.84	27.7
	39.6	27.84
	39.9	28.94
	39.93	32.46
	40.27	33.9
	40.43	34.04
	40.5	34.73
	40.93	35.48
	41.29	36.13
	41.33	36.82
	41.39	37.62
	42	37.64
	42.86	38.15
	43.76	38.34
	44.7	38.35
	45.25	40.07
	45.81	42.5
	46.54	42.65
	47.38	44.25
	48.39	45
	48.48	46.08	32.26
	48.5	46.37	38	41.09
	49.52	48.2	41.48	42.01
49.98	50.15	50.01					No significant variation	/	/	/	/
49.99	50.72	50.08
50		51.27
50.21		51.95
50.42
50.86
50.87
50.99
51.02
51.09
51.12
51.56
51.67
51.84
51.98
	52.78	53.09	52.8	52.04			Percentage of population that showed longer blade length than the control(in 50 Gy, 100 Gy, 150 Gy and 200 Gy treatments respectively)	0.2807	0.2059	0.5	0.6
	52.94	53.54	59.16	55.9
	53.67	53.59	61.7	67.15
	54.95	60.57
	55.12	67.22
	55.49	68.18
	56.23	78.48
	56.38
	58.07
	58.25
	58.57
	59.32
	62.45
	63.45
	64.97
	74.14
Green: Offspring that showed decrease compared with the control
Red: Offspring that showed increase compared with the control

## Sheet: Blade width (mm)
The leaf blade width (mm) in each offspring of the irradiated E. ophiuroide
0Gy	50Gy	100Gy	150Gy	200Gy				50Gy	100Gy	150Gy	200Gy
	3.18						Percentage of population that showed narrower blade width than the control(in 50 Gy, 100 Gy, 150 Gy and 200 Gy treatments respectively)	0.1579	0.0882	0.3333	0.2
	3.44
	3.49
	3.49
	3.71
	3.71
	3.81	3.38
	3.86	3.84	3.72
	3.89	3.86	3.87	3.79
3.9	4.08	3.92	4.09				No significant variation	/	/	/	/
3.92	4.13	3.97	4.13
3.95	4.15	4.05	4.13
3.99	4.16	4.07
4.03	4.16	4.1
4.05	4.16	4.17
4.08	4.16	4.18
4.1	4.17	4.18
4.11	4.17	4.21
4.12	4.18	4.21
4.19	4.22	4.22
4.2	4.24	4.22
4.22	4.26	4.23
4.23	4.26	4.25
4.3	4.27	4.26
	4.28	4.27
	4.31	4.33	4.55	4.48			Percentage of population that showed wider blade width than the control(in 50 Gy, 100 Gy, 150 Gy and 200 Gy treatments respectively)	0.5614	0.4412	0.1667	0.8
	4.31	4.36		4.91
	4.32	4.37		5.05
	4.33	4.42		5.25
	4.35	4.48
	4.38	4.51
	4.41	4.55
	4.43	4.71
	4.46	4.83
	4.53	4.84
	4.53	4.99
	4.53	5.02
	4.55	5.06
	4.61	5.13
	4.66	5.18
	4.68
	4.68
	4.71
	4.72
	4.78
	4.83
	4.84
	4.85
	4.89
	4.89
	4.93
	4.93
	4.97
	4.98
	5.11
	5.29
	5.39
Green: Offspring that showed decrease compared with the control
Red: Offspring that showed increase compared with the control

## Sheet: Dry weight (g)
The aboveground biomass (dry weight) (g) in each offspring of the irradiated E. ophiuroide
0Gy	50Gy	100Gy	150Gy	200Gy				50Gy	100Gy	150Gy	200Gy
	21.8						Percentage of population that showed less of aboveground biomass than the control(in 50 Gy, 100 Gy, 150 Gy and 200 Gy treatments respectively)	0.3509	0.3824	NA	0.4
	26
	28
	34.9
	39.3
	42.7
	51.3
	51.7	6.2
	53.3	9.3
	53.4	17.9
	54.3	21.7
	54.7	24.9
	55	26
	57.8	32.7
	60.3	35.2
	60.7	36.9
	61.9	40.4
	63.3	42.2
	63.5	46.3		26.7
	64.6	53.1		67.9
66.6	68.3	68.8					No significant variation	/	/	/	/
66.9	69.2	69.5
67.2	70.3	71
67.8	71.3
68.5
68.7
69.2
69.9
70.1
70.3
70.9
71.3
71.7
72
72.7
	74.6	75	73.5	76.8			Percentage of population that showed greater of aboveground biomass than the control(in 50 Gy, 100 Gy, 150 Gy and 200 Gy treatments respectively)	0.5439	0.5294	1	0.6
	76.9	75.5	86.4	84
	77.2	77.3	94.7	157.4
	78.3	77.5	104.2
	79.1	77.6	113.4
	79.4	77.6	114.4
	80.5	79.5
	83.8	79.8
	85.4	82.2
	85.5	82.7
	86.1	85.7
	86.4	86.3
	87.2	93.4
	88.4	94.4
	89.4	104.6
	89.5	110.7
	89.7	131.4
	89.8	134.9
	90
	91.3
	93.4
	94.7
	95
	103.9
	105.5
	114.1
	117.2
	120.4
	120.7
	122.9
	124.7
Green: Offspring that showed decrease compared with the control
Red: Offspring that showed increase compared with the control

## Sheet: Growth rate (cm d) 
The growth rate of stolons (cm/d) in each offspring of the irradiated E. ophiuroide
0Gy	50Gy	100Gy	150Gy	200Gy				50Gy	100Gy	150Gy	200Gy
	0.538						Percentage of population that showed slower growth rate of stolons than the control(in 50 Gy, 100 Gy, 150 Gy and 200 Gy treatments respectively)	0.3333	0.1471	0.5	0.2
	0.548
	0.56
	0.57
	0.57
	0.577
	0.598
	0.598
	0.653
	0.675
	0.688
	0.69
	0.704
	0.729
	0.732	0.564
	0.741	0.62
	0.755	0.631	0.641
	0.758	0.633	0.685
	0.761	0.728	0.76	0.721
0.763	0.773	0.809	0.793	0.815			No significant variation	/	/	/	/
0.773	0.79
0.773	0.79
0.774	0.79
0.79	0.793
0.79	0.795
0.79	0.796
0.793	0.806
0.798	0.808
0.801
0.808
0.81
0.813
0.815
0.821
	0.866	0.863	0.825	0.829			Percentage of population that showed faster growth rate of stolons than the control(in 50 Gy, 100 Gy, 150 Gy and 200 Gy treatments respectively)	0.4912	0.7941	0.3333	0.6
	0.873	0.877	0.869	0.841
	0.895	0.904		1.249
	0.898	0.923
	0.91	0.937
	0.914	0.978
	0.923	1.001
	0.935	1.009
	0.948	1.02
	0.961	1.029
	0.964	1.053
	0.983	1.118
	0.994	1.118
	1.018	1.146
	1.057	1.148
	1.087	1.168
	1.106	1.173
	1.151	1.186
	1.16	1.188
	1.163	1.223
	1.221	1.258
	1.23	1.287
	1.293	1.298
	1.314	1.328
	1.351	1.363
	1.451	1.485
	1.454	1.548
	1.681
Green: Offspring that showed decrease compared with the control
Red: Offspring that showed increase compared with the control

## Sheet: Canopy height (cm)
The sward height (cm) in each offspring of the irradiated E. ophiuroide
0Gy	50Gy	100Gy	150Gy	200Gy				50Gy	100Gy	150Gy	200Gy
		4.8					Percentage of population that showed lower sward height than the control(in 50 Gy, 100 Gy, 150 Gy and 200 Gy treatments respectively)	0.2105	0.3824	0.1667	0.6
	4.3	5.4
	4.4	5.5
	4.8	5.9
	6	6.2
	6.5	6.4
	7.2	7.1
	7.5	7.4
	8.7	7.9
	9.5	8.5
	9.6	9		8.1
	9.7	9.5		8.9
	9.9	9.6	8.4	9.3
10	10.1	10.1		11.7			No significant variation	/	/	/	/
10.1	10.1	10.4
10.4	10.1	10.7
10.4	10.1	10.9
10.5	10.1	11.1
10.8	10.2	11.1
10.9	10.2	11.3
10.9	10.3	11.5
11	10.6	11.6
11.1	10.6
11.2	10.6
11.2	10.7
11.5	10.7
11.7	10.8
11.9	10.8
	10.9
	11.1
	11.2
	11.2
	11.2
	11.5
	11.5
	11.5
	11.6
	11.6
	11.6
	11.8
	11.9
	11.9
	11.9
	12.1	12	12.5	18.5			Percentage of population that showed higher sward height than the control(in 50 Gy, 100 Gy, 150 Gy and 200 Gy treatments respectively)	0.2632	0.3529	0.8333	0.2
	12.3	12.9	14.3
	12.3	12.9	15
	12.3	13	15.5
	12.6	13	16.6
	12.6	13.8
	12.7	14.6
	13	15
	13.7	16.2
	14	16.3
	14.5	16.4
	14.5	16.4
	14.8
	15.5
	19.5
Green: Offspring that showed decrease compared with the control
Red: Offspring that showed increase compared with the control
