# Supplementary material for: Biological responses of an elite centipedegrass [Eremochloa ophiuroides (Munro) Hack.] cultivar (Ganbei) to carbon ion beam irradiation
Source: Front Plant Sci. 2024 Sep 18;15:1433121. doi: 10.3389/fpls.2024.1433121 (PMC11445083; doi:10.3389/fpls.2024.1433121)
Supplement: Supplementary file 3 [file Table2.xlsx]

## Sheet: Sheet1
Table S2 SSR analysis results between the irradiation-derived plants and the control plant
Treatments	Lines	Markers
		TJIB.Eo_010	TJIB.Eo_017	TJIB.Eo_054	TJIB.Eo_055	TJIB.Eo_061	TJIB.Eo_065	TJIB.Eo_068	TJIB.Eo_074	TJIB.Eo_080	TJIB.Eo_091	TJIB.Eo_092
Ctrl	Eo01_Ctrl	—	—	—	—	—	—	—	—	—	—	—
b	Eo01_T-001	—	—	—	—	—	—	a	—	—	—	b
	Eo01_T-002	—	—	—	—	—	—	a	—	—	—	—
	Eo01_T-003	—	—	a	—	—	—	a	—	—	—	—
	Eo01_T-004	—	—	—	—	—	—	—	—	—	—	—
	Eo01_T-005	—	—	—	—	—	—	a	—	—	—	—
	Eo01_T-006	—	—	—	—	—	—	a	—	—	—	—
	Eo01_T-007	—	—	—	—	—	—	a	—	—	—	b
	Eo01_T-008	—	—	—	—	—	—	a	a	—	—	—
	Eo01_T-009	—	—	—	—	—	—	—	—	—	—	b
	Eo01_T-010	—	—	—	—	—	—	a	—	—	—	—
	Eo01_T-011	—	—	—	—	—	—	—	—	—	—	b
	Eo01_T-012	—	—	—	—	—	—	—	—	—	—	—
	Eo01_T-013	—	—	—	—	—	—	—	—	—	—	b
	Eo01_T-014	—	—	—	—	—	—	a	—	—	—	b
	Eo01_T-015	—	—	a	—	—	—	a	—	—	—	b
	Eo01_T-016	—	—	—	—	—	—	b	—	—	—	b
	Eo01_T-017	—	—		—	—	—	a	—	—	—	—
	Eo01_T-018	—	—	—	—	—	—	b	—	—	—	—
	Eo01_T-019	—	—	a	—	—	—	a	—	—	—	b
	Eo01_T-020	—	—	—	—	—	—	—	—	—	—	—
	Eo01_T-021	—	—	a	—	—	—	a	—	—	—	b
	Eo01_T-022	—	—	—	—	—	—	a	—	—	—	b
	Eo01_T-023	—	—	—	—	—	—	—	—	—	—	—
	Eo01_T-024	—	—	—	—	—	—	a	—	—	—	—
	Eo01_T-025	—	—	a	—	—	—	—	—	—	—	b
	Eo01_T-026	—	—	—	—	—	—	c	—	—	—	—
	Eo01_T-027	—	—	—	—	—	—	—	—	—	—	b
	Eo01_T-028	—	—	—	—	—	—	b	—	—	—	—
	Eo01_T-029	—	—	—	—	—	—	—	—	—	—	b
	Eo01_T-030	—	—	—	—	—	—	c	—	—	—	b
	Eo01_T-031	—	—	—	—	—	—	a	—	—	—	—
	Eo01_T-032	—	—	—	—	—	—	—	—	—	—	—
	Eo01_T-033	—	—	—	—	—	—	—	—	—	—	—
	Eo01_T-034	—	—	—	—	—	—	b	—	—	—	—
	Eo01_T-035	—	—	—	—	—	—	—	—	—	—	—
	Eo01_T-036	—	—	—	—	—	—	—	—	—	—	—
	Eo01_T-037	—	—	—	—	—	—	—	—	—	—	—
	Eo01_T-038	—	—	—	—	—	—	—	—	—	—	—
	Eo01_T-039	—	—	—	—	—	—	—	—	—	—	—
	Eo01_T-040	—	—	—	—	—	—	—	—	—	—	—
	Eo01_T-041	—	—	—	—	—	—	b	—	—	—	—
	Eo01_T-042	—	—	—	—	—	—	—	—	—	—	—
	Eo01_T-043	—	—	—	—	—	—	—	—	—	—	—
	Eo01_T-044	—	—	—	—	—	—	—	—	—	—	—
	Eo01_T-045	—	—	—	—	—	—	—	—	—	—	—
	Eo01_T-046	—	—	—	—	—	—	—	—	—	—	b
	Eo01_T-047	—	—	—	—	—	—	a	—	—	—	—
	Eo01_T-048	a	—	—	—	—	—	—	—	—	—	—
	Eo01_T-049	—	—	—	—	—	—	—	—	—	—	—
	Eo01_T-050	—	—	—	—	—	—	—	—	—	—	b
	Eo01_T-051	—	—	—	—	—	—	c	—	—	—	—
	Eo01_T-052	—	—	—	—	—	—	—	—	—	—	—
	Eo01_T-053	—	—	—	—	—	—	—	—	—	—	—
	Eo01_T-054	—	—	a	—	—	—	—	—	—	—	—
	Eo01_T-055	—	—	—	—	—	—	—	—	—	—	—
	Eo01_T-056	—	—	—	—	—	—	a	—	—	—	—
	Eo01_T-057	—	—	—	—	—	—	—	—	—	—	—
100 Gy	Eo01_T-081	—	—	—	—	—	—	a	—	—	—	—
	Eo01_T-082	—	—	—	—	—	—	—	—	—	—	—
	Eo01_T-083	—	—	—	—	—	—	a	—	—	—	—
	Eo01_T-084	—	—	—	—	—	—	a	—	—	—	—
	Eo01_T-085	—	—	—	—	—	—	a	—	—	—	—
	Eo01_T-086	—	—	—	—	—	—	b	—	—	—	—
	Eo01_T-087	—	—	—	—	—	—	c	—	—	—	—
	Eo01_T-088	—	—	—	—	—	—	c	—	—	—	b
	Eo01_T-089	—	a	—	—	—	—	b	—	—	—	—
	Eo01_T-090	—	—	—	—	—	—	b	—	—	—	b
	Eo01_T-091	—	—	—	—	—	—	b	—	—	—	—
	Eo01_T-092	—	—	—	—	—	—	a	—	—	—	—
	Eo01_T-093	—	—	—	—	—	—	—	—	—	—	—
	Eo01_T-094	—	—	—	—	—	—	—	—	—	—	b
	Eo01_T-095	—	—	—	—	—	—	b	—	—	—	c
	Eo01_T-096	—	—	—	—	—	—	—	—	—	—	b
	Eo01_T-097	—	—	—	—	—	—	b	—	—	—	—
	Eo01_T-098	—	—	—	—	c	—	c	—	—	—	b
	Eo01_T-099	—	—	—	—	—	—	b	—	—	—	—
	Eo01_T-100	—	—	—	—	—	—	—	—	—	—	—
	Eo01_T-101	—	—	—	—	—	—	a	—	—	—	—
	Eo01_T-102	—	—	—	—	—	—	—	—	—	—	—
	Eo01_T-103	—	—	—	—	—	—	b	—	—	—	—
	Eo01_T-104	—	—	—	—	—	—	a	—	—	—	—
	Eo01_T-105	—	—	—	—	—	—	—	—	—	—	b
	Eo01_T-106	—	—	—	—	—	—	c	—	—	—	—
	Eo01_T-107	—	—	—	—	—	—	—	—	—	—	—
	Eo01_T-108	—	—	—	—	—	—	c	—	—	—	—
	Eo01_T-109	—	—	—	—	—	a	a	—	—	—	—
	Eo01_T-110	—	b	—	—	—	—	—	—	—	—	—
	Eo01_T-111	—	—	—	—	—	—	—	—	—	—	b
	Eo01_T-112	—	—	—	—	—	—	c	—	—	—	—
	Eo01_T-113	—	—	—	—	—	—	—	—	—	—	—
	Eo01_T-114	—	—	—	—	—	—	c	—	—	—	—
150 Gy	Eo01_T-115	—	—	—	—	—	—	b	—	—	—	—
	Eo01_T-116	—	—	—	—	—	—	b	—	—	—	—
	Eo01_T-117	—	—	—	—	b	—	b	—	—	—	—
	Eo01_T-118	—	—	—	—	—	—	—	—	—	—	—
	Eo01_T-119	—	—	—	—	—	—	a	—	—	—	—
	Eo01_T-120	—	—	—	—	—	—	—	—	—	—	—
200 Gy	Eo01_T-121	—	—	—	—	—	—	—	—	—	—	b
	Eo01_T-122	—	—	—	—	—	—	—	—	—	—	b
	Eo01_T-123	—	—	a	—	—	—	c	—	—	—	—
	Eo01_T-124	—	—	a	—	—	—	—	—	—	—	—
	Eo01_T-125	—	—	a	—	—	—	a	—	—	—	—
a: increased number of amplified fragments, b: reduced number of the fragments , c: a change in fragment size, —: no change.
