# Supplementary material for: Biological responses of an elite centipedegrass [Eremochloa ophiuroides (Munro) Hack.] cultivar (Ganbei) to carbon ion beam irradiation
Source: Front Plant Sci. 2024 Sep 18;15:1433121. doi: 10.3389/fpls.2024.1433121 (PMC11445083; doi:10.3389/fpls.2024.1433121)
Supplement: Supplementary file 4 [file Table3.xlsx]

## Sheet: Sheet1
Supplementary Table. Statistics of E. ophiuroides raw mutant lines derived from CIBI treatment
Lines	From treatment	Traits
		Stolon number	Stolon length	Stolon diameter	Internode length	Chlorophyll content	Blade length	Blade width	Dry weight	Growth rate	Canopy height
Eo01_T-001	50 Gy	Yes	Yes	Yes	Yes	Yes	Yes	/	/	/	Yes
Eo01_T-002	50 Gy	Yes	Yes	Yes	/	Yes	/	Yes	Yes	Yes	/
Eo01_T-003	50 Gy	/	/	/	/	/	/	/	/	/	/
Eo01_T-004	50 Gy	Yes	Yes	Yes	/	Yes	/	Yes	Yes	/	Yes
Eo01_T-005	50 Gy	Yes	Yes	Yes	Yes	Yes	/	/	Yes	Yes	Yes
Eo01_T-006	50 Gy	/	/	/	/	/	/	/	/	/	/
Eo01_T-007	50 Gy	Yes	Yes	/	Yes	/	Yes	Yes	Yes	/	Yes
Eo01_T-008	50 Gy	/	/	/	/	/	/	/	/	/	/
Eo01_T-009	50 Gy	Yes	Yes	/	Yes	Yes	Yes	/	/	/	/
Eo01_T-010	50 Gy	/	/	/	/	/	Yes	/	/	Yes	/
Eo01_T-011	50 Gy	/	Yes	Yes	Yes	/	Yes	Yes	Yes	Yes	/
Eo01_T-012	50 Gy	/	/	/	/	/	/	/	/	/	/
Eo01_T-013	50 Gy	/	Yes	Yes	Yes	Yes	Yes	/	/	/	Yes
Eo01_T-014	50 Gy	Yes	Yes	/	/	Yes	Yes	/	Yes	/	Yes
Eo01_T-015	50 Gy	/	/	/	/	/	/	/	/	/	/
Eo01_T-016	50 Gy	/	/	/	/	/	/	/	/	/	/
Eo01_T-017	50 Gy	Yes	Yes	Yes	Yes	Yes	/	/	Yes	/	Yes
Eo01_T-018	50 Gy	Yes	/	Yes	/	Yes	Yes	Yes	Yes	Yes	/
Eo01_T-019	50 Gy	/	/	/	/	/	/	/	/	/	/
Eo01_T-020	50 Gy	/	/	Yes	/	Yes	Yes	/	/	/	Yes
Eo01_T-021	50 Gy	Yes	/	/	Yes	Yes	Yes	Yes	Yes	/	Yes
Eo01_T-022	50 Gy	Yes	Yes	Yes	Yes	Yes	Yes	/	Yes	Yes	Yes
Eo01_T-023	50 Gy	/	/	/	/	/	/	/	/	/	/
Eo01_T-024	50 Gy	Yes	Yes	/	Yes	Yes	Yes	/	/	Yes	/
Eo01_T-025	50 Gy	Yes	Yes	Yes	/	Yes	Yes	/	/	Yes	Yes
Eo01_T-026	50 Gy	Yes	Yes	/	Yes	/	/	/	/	/	Yes
Eo01_T-027	50 Gy	/	/	/	/	/	/	/	/	/	/
Eo01_T-028	50 Gy	/	Yes	/	Yes	Yes	/	Yes	Yes	Yes	/
Eo01_T-029	50 Gy	Yes	Yes	Yes	Yes	/	Yes	Yes	Yes	Yes	/
Eo01_T-030	50 Gy	/	/	/	/	/	/	/	/	/	/
Eo01_T-031	50 Gy	Yes	Yes	/	Yes	Yes	Yes	Yes	Yes	Yes	Yes
Eo01_T-032	50 Gy	Yes	Yes	Yes	/	Yes	Yes	Yes	Yes	Yes	/
Eo01_T-033	50 Gy	/	Yes	/	Yes	/	Yes	/	Yes	Yes	Yes
Eo01_T-034	50 Gy	/	Yes	/	Yes	Yes	Yes	Yes	Yes	Yes	/
Eo01_T-035	50 Gy	/	/	/	/	/	/	/	/	/	/
Eo01_T-036	50 Gy	Yes	Yes	Yes	Yes	Yes	/	Yes	Yes	Yes	/
Eo01_T-037	50 Gy	/	Yes	/	Yes	Yes	Yes	/	/	Yes	/
Eo01_T-038	50 Gy	/	Yes	Yes	Yes	/	Yes	/	/	Yes	Yes
Eo01_T-039	50 Gy	Yes	Yes	Yes	/	/	Yes	Yes	/	Yes	/
Eo01_T-040	50 Gy	Yes	Yes	Yes	Yes	Yes	Yes	/	Yes	Yes	Yes
Eo01_T-041	50 Gy	/	/	/	/	/	/	/	/	/	/
Eo01_T-042	50 Gy	Yes	Yes	/	Yes	Yes	/	Yes	/	Yes	/
Eo01_T-043	50 Gy	Yes	Yes	Yes	Yes	/	/	/	Yes	Yes	Yes
Eo01_T-044	50 Gy	Yes	Yes	Yes	Yes	/	/	Yes	Yes	Yes	Yes
Eo01_T-045	50 Gy	/	/	/	/	/	/	/	/	/	/
Eo01_T-046	50 Gy	Yes	Yes	/	Yes	Yes	Yes	/	/	Yes	/
Eo01_T-047	50 Gy	/	Yes	Yes	/	Yes	Yes	Yes	Yes	Yes	/
Eo01_T-048	50 Gy	/	Yes	Yes	/	Yes	Yes	/	/	Yes	/
Eo01_T-049	50 Gy	Yes	Yes	Yes	/	/	Yes	Yes	Yes	Yes	/
Eo01_T-050	50 Gy	Yes	Yes	Yes	Yes	/	/	Yes	Yes	/	/
Eo01_T-051	50 Gy	/	Yes	Yes	/	Yes	Yes	/	Yes	Yes	Yes
Eo01_T-052	50 Gy	/	Yes	Yes	Yes	Yes	Yes	Yes	Yes	Yes	Yes
Eo01_T-053	50 Gy	Yes	Yes	Yes	/	/	Yes	Yes	/	Yes	/
Eo01_T-054	50 Gy	/	/	/	/	/	/	/	/	/	/
Eo01_T-055	50 Gy	/	/	/	/	/	/	/	/	/	/
Eo01_T-056	50 Gy	Yes	Yes	/	Yes	Yes	Yes	/	/	/	Yes
Eo01_T-057	50 Gy	/	/	/	/	/	/	/	/	/	/
Eo01_T-081	100 Gy	Yes	Yes	Yes	Yes	Yes	Yes	/	Yes	Yes	Yes
Eo01_T-082	100 Gy	Yes	Yes	/	/	Yes	Yes	Yes	/	Yes	Yes
Eo01_T-083	100 Gy	Yes	Yes	Yes	Yes	/	/	Yes	Yes	Yes	Yes
Eo01_T-084	100 Gy	/	Yes	/	/	/	/	Yes	Yes	Yes	Yes
Eo01_T-085	100 Gy	Yes	Yes	Yes	Yes	/	/	/	Yes	Yes	/
Eo01_T-086	100 Gy	Yes	Yes	Yes	/	Yes	Yes	/	/	/	/
Eo01_T-087	100 Gy	/	Yes	Yes	Yes	Yes	Yes	/	/	/	Yes
Eo01_T-088	100 Gy	Yes	Yes	Yes	Yes	Yes	/	/	Yes	Yes	Yes
Eo01_T-089	100 Gy	/	Yes	Yes	/	/	/	Yes	Yes	Yes	/
Eo01_T-090	100 Gy	Yes	/	/	Yes	Yes	Yes	/	Yes	Yes	/
Eo01_T-091	100 Gy	/	Yes	Yes	Yes	Yes	Yes	/	/	/	Yes
Eo01_T-092	100 Gy	/	/	/	/	/	/	/	/	/	/
Eo01_T-093	100 Gy	Yes	Yes	/	Yes	/	Yes	Yes	Yes	Yes	Yes
Eo01_T-094	100 Gy	Yes	Yes	/	Yes	Yes	Yes	/	Yes	Yes	Yes
Eo01_T-095	100 Gy	Yes	Yes	/	Yes	Yes	/	Yes	Yes	Yes	Yes
Eo01_T-096	100 Gy	Yes	Yes	/	Yes	Yes	Yes	/	/	/	Yes
Eo01_T-097	100 Gy	/	/	/	/	/	/	/	/	/	/
Eo01_T-098	100 Gy	Yes	Yes	Yes	Yes	Yes	Yes	Yes	Yes	/	/
Eo01_T-099	100 Gy	Yes	Yes	/	Yes	Yes	Yes	Yes	Yes	Yes	Yes
Eo01_T-100	100 Gy	Yes	Yes	Yes	/	Yes	Yes	/	Yes	Yes	Yes
Eo01_T-101	100 Gy	Yes	Yes	/	Yes	Yes	Yes	Yes	Yes	Yes	/
Eo01_T-102	100 Gy	Yes	Yes	/	Yes	/	/	Yes	/	Yes	/
Eo01_T-103	100 Gy	Yes	Yes	/	Yes	/	Yes	/	/	Yes	/
Eo01_T-104	100 Gy	Yes	Yes	/	Yes	Yes	Yes	/	/	/	/
Eo01_T-105	100 Gy	Yes	Yes	/	/	/	/	/	/	Yes	Yes
Eo01_T-106	100 Gy	Yes	Yes	Yes	Yes	Yes	Yes	/	Yes	Yes	Yes
Eo01_T-107	100 Gy	Yes	Yes	/	Yes	Yes	Yes	Yes	Yes	Yes	Yes
Eo01_T-108	100 Gy	/	/	/	/	/	/	/	/	/	/
Eo01_T-109	100 Gy	Yes	/	Yes	/	Yes	Yes	/	Yes	Yes	/
Eo01_T-110	100 Gy	/	/	/	/	/	/	/	/	/	/
Eo01_T-111	100 Gy	/	Yes	Yes	Yes	/	/	/	Yes	Yes	Yes
Eo01_T-112	100 Gy	Yes	Yes	/	Yes	Yes	Yes	Yes	Yes	Yes	Yes
Eo01_T-113	100 Gy	Yes	Yes	Yes	Yes	/	Yes	/	/	Yes	Yes
Eo01_T-114	100 Gy	Yes	Yes	Yes	Yes	Yes	/	/	Yes	Yes	Yes
Eo01_T-115	150Gy	Yes	Yes	/	Yes	Yes	Yes	Yes	Yes	Yes	Yes
Eo01_T-116	150Gy	Yes	/	/	/	Yes	Yes	/	Yes	/	Yes
Eo01_T-117	150Gy	/	Yes	/	Yes	/	Yes	/	Yes	/	/
Eo01_T-118	150Gy	Yes	Yes	Yes	/	Yes	Yes	/	/	/	/
Eo01_T-119	150Gy	Yes	/	Yes	/	Yes	Yes	Yes	Yes	Yes	Yes
Eo01_T-120	150Gy	/	/	/	/	/	/	/	/	/	/
Eo01_T-121	200Gy	Yes	Yes	Yes	Yes	Yes	Yes	Yes	Yes	Yes	Yes
Eo01_T-122	200Gy	Yes	Yes	/	/	Yes	Yes	Yes	Yes	Yes	/
Eo01_T-123	200Gy	/	/	/	/	/	/	/	/	/	/
Eo01_T-124	200Gy	Yes	Yes	/	/	/	Yes	Yes	Yes	/	Yes
Eo01_T-125	200Gy	Yes	Yes	Yes	Yes	Yes	Yes	Yes	Yes	Yes	Yes
Yes indicates existence of significant variation between CIBI-derived lines and the control; / indicates no variation between CIBI-derived lines and the control.
